# Supplementary material for: Point–Prevalence of Antimicrobial–Related Potential Drug–Drug Interactions in Hospitalized Older Adults: A Multicenter Study Using Lexicomp
Source: J Clin Med. 2026 Feb 2;15(3):1163. doi: 10.3390/jcm15031163 (PMC12897734; doi:10.3390/jcm15031163)
Supplement: Supplementary file 1 [file jcm-15-01163-s001.zip]

Archive with 1 entries (1 files):
- jcm-4106851-supplementary.pdf
